# Supplementary material for: Design, Synthesis, and Characterization of an Amphiphilic Lipoic Acid-Based Ru(III) Complex as a Versatile Tool for the Functionalization of Different Nanosystems
Source: Molecules. 2023 Jul 31;28(15):5775. doi: 10.3390/molecules28155775 (PMC10420320; doi:10.3390/molecules28155775)
Supplement: Supplementary file 1 [file molecules-28-05775-s001.zip]

Archive with 1 entries (1 files):
- molecules-2525653-supplementary.pdf
